# Supplementary material for: Fungal Whole-Genome Sequencing for Species Identification: From Test Development to Clinical Utilization
Source: J Fungi (Basel). 2023 Jan 29;9(2):183. doi: 10.3390/jof9020183 (PMC9965959; doi:10.3390/jof9020183)
Supplement: Supplementary file 1 [file jof-09-00183-s001.zip]

Archive with 1 entries (1 files):
- jof-2173133-supplementary.pdf
